# Supplementary material for: Preparation of Asymmetric Al2O3-SiO2 Janus Nanoparticles in Aqueous Phase and Its Interfacial Property
Source: Materials (Basel). 2024 Mar 8;17(6):1251. doi: 10.3390/ma17061251 (PMC10972201; doi:10.3390/ma17061251)
Supplement: Supplementary file 1 [file materials-17-01251-s001.zip]

Archive with 1 entries (1 files):
- materials-2845166-supplementary.pdf
